# Supplementary material for: Excellent agreement of Norwegian trauma registry data compared to corresponding data in electronic patient records
Source: Scand J Trauma Resusc Emerg Med. 2023 Sep 26;31:50. doi: 10.1186/s13049-023-01118-5 (PMC10521548; doi:10.1186/s13049-023-01118-5)
Supplement: Supplementary file 1 — Additional File 1. Validated variables in the National Trauma Registry [file 13049_2023_1118_MOESM1_ESM.xlsx]

## Sheet: Ark4
Additional File 1
Validated variables in the National Trauma Registry
Variable abbreviation	Short variable description	Long variable description	Intention of variable
Acc_helmet	Helmet use	Helmet use	Did the injured use helmet?
Acc_transport	MOI transport	Mechanism of injury/Transportation	Was the injury caused by a transport accident?
Acc_road_traffic	MOI road traffic	Mechanism of injury/Transportation/Road traffic	Was the injury caused by a road traffic accident?
Acc_trsp_rd_type	MOI road traffic type	Mechanism of injury/Transportation/Road traffic/Type	Which type of vehicle was used by the injured?
Acc_trsp_rd_role	MOI road traffic role	Mechanism of injury/Transportation/Road traffic/Role	What was the role of the injured?
Acc_fall	MOI fall	Mechanism of Injury/Fall	Was the injury caused by a fall?
Acc_violence	MOI violence	Mechanism of Injury/Violence	Was the injury caused by violence?
Acc_self_inflict	MOI self inflicted	Mechanism of Injury/Self inflicted	Was the injury self-inflicted?
Acc_work	MOI work accident	Mechanism of Injury/Work accident	Was the injury a working accident?
Acc_sprt_recreat	MOI sports	Mechanism of Injury/Sport/Recreational activity	Was the injury caused by sport, leisure and/or recreational activities?
Acc_fire_inhal	MOI fire	Mechanism of Injury/Fire/Inhalation	Was the injury caused by fire and/or inhalation?
Acc_other	MOI other	Mechanism of Injury/Other	Was the injury caused by other mechanisms?
Inj_mechanism	MOI	Mechanism of Injury	Which mechanism or external factor caused the injury?
Inj_intenion	Injury intention	Intention of injury	By which intention was the injury caused?
Inj_blunt	Blunt injury	Blunt Injury	Was the injury caused by blunt mechanism?
Inj_penetrating	Penetrating injury	Penetrating Injury	Was the injury caused by penetrating mechanism?
Inj_dominant	Dominating injury	Dominating type of Injury	Which type of injury was dominating (blunt/penetrating)?
Pre_intubated	Pre-hospital airway	Pre-hospital airway management	Was pre-hospital airway management performed?
Pre_ptx_relief	Pre-hospital decompression	Pre-hospital decompression of pneumothorax	Was pre-hospital chest decompression performed?
Pre_provider	Pre-hospital care level	Highest level of pre-hospital care provided	By whom was the highest level of pre-hospital care provided?
pre_transport_traumacentre_direct	Hospital type	Direct transportation to trauma centre	Was the patient transported directly to a trauma centre or acute care hospital?
Ed_tta_notrauma	Trauma team	Trauma team activation in non-trauma patient	Was the trauma team activated for a non-trauma patient?
Ed_intubated	In-hospital intubation	In-hospital intubation	Was in-hospital intubation performed?
Ed_chest_drain	In-hospital chest drainage	In-hospital chest drain	Was in-hospital chest drainage performed?
Ed_emerg_proc	Emergency intervention	Type of first key emergency intervention	Which type of first key emergency intevention was performed?
Hosp_care_level	Hospital care level	Highest level of in-hospital care	Which was the highest level of in-hospital care provided?
Hosp_dischg_dest	Discharge destination	Discharge destination	To which destination was the patient discharged to after admission at first receiving hospital?
Pt_gos_preinjury	Pre-injury GOS	Pre-injury Glasgow Outcome Score (or GOS)	Pre-injury Glasgow Outcome Score (or GOS)
Pt_asa_preinjury	Pre-injury ASA	Pre-injury ASA-PS classification	Pre-injury comorbidity (ASA-PS)
Pre_gcs_sum	Pre-hospital GCS	Pre-hospital Glasgow Coma Scale (or GCS)	First documented pre-hospital Glasgow Coma Scale (or GCS)
Ed_gcs_sum	In-hospital GCS	In-hospital Glasgow Coma Scale (or GCS)	First documented in-hospital Glasgow Coma Scale (or GCS)
Res_gos_dischg	Discharge GOS	Glasgow Outcome Score at discharge (or GOS)	Glasgow Outcome Score at discharge from hospital
Pre_sbp_value	Pre-hospital SBP	Pre-hospital Systolic Blood Pressure (or SBP)	First documented systolic blood pressure (or SBP) on scene arrival of emergency medical services (or EMS)
Pre_rr_value	Pre-hospital RR	Pre-hospital Respiratory Rate (or RR)	First documented respiratory rate (or RR) on scene arrival of emergency medical services (or EMS)
Ed_sbp_value	In-hospital SBP	In-hospital Systolic Blood Pressure (or SBP)	First documented in-hospital systolic blood pressure (or SBP)
Ed_rr_value	In-hospital RR	In-hospital Respiratory Rate (or RR)	First documented in-hospital respiratory rate (or RR)
Ed_be_art	Base excess	Arterial base excess	First in-hospital arterial base excess
Hosp_icu_days	LOS ICU	Length of stay in Intensive Care Unit (or ICU)	Length of stay in Intensive Care Unit (or ICU)
Hosp_vent_days	Ventilator days	Days on ventilator	Number of days on ventilator (e.g. intubation/tracheostomy)
Inj_iss	ISS	Injury Severity Score	Injury Severity Score (ISS) code
Inj_niss	NISS	New Injury Severity Score	New Injury Severity Score (NISS)
Inj_start_date	Trauma date	Date of Trauma	Date of start trauma episode for traumeperiode.
Acc_date	Injury date	Date of Injury	Date of injury
Pre_scene_dtg	Time scene arrival	Time - scene arrival of emergency medical services (or EMS)	Date and time of scene arrival of emergency medical services (or EMS)
Pre_scene_depart_dtg	Time scene departure	Time - scene departure of emergency medical services (or EMS)	Date and time of scene departure emergency medical services (or EMS)
Ed_arrival_dtg	Hospital arrival	Time - arrival hospital	Date and time of hospital admission
Xray_chst_dtg	Time until chest x-ray	Time - first chest x-ray	Date and time of first chest x-ray
Xray_pelv_dtg	Time until pelvic x-ray	Time - first pelvic x-ray	Date and time of first pelvic x-ray
Ed_first_ct_dtg	Time until first CT	Time - first CT	Date and time of first CT
