# Supplementary material for: Excellent agreement of Norwegian trauma registry data compared to corresponding data in electronic patient records
Source: Scand J Trauma Resusc Emerg Med. 2023 Sep 26;31:50. doi: 10.1186/s13049-023-01118-5 (PMC10521548; doi:10.1186/s13049-023-01118-5)
Supplement: Supplementary file 2 — Additional File 2. Trait distribution for nominal and ordinal variables in the National Trauma Registry [file 13049_2023_1118_MOESM2_ESM.xlsx]

## Sheet: Ark1
Additional File 2
Trait distribution for nominal and ordinal variables in the National Trauma Registry
Nominal variables
	EPRs: Electronic Patient Records
Helmet use
		EPRs
		Yes	No	Not relevant	Unknown	Total
NTR	Yes	35	1	0	0	36
	No	0	20	9	1	30
	Not relevant	0	0	90	0	90
	Unknown	3	1	3	15	22
	Total	38	22	102	16	178
MOI transport
		EPRs
		Yes	No	Unknown	Total
NTR	Yes	84	1	0	85
	No	6	88	0	94
	Unknown	0	0	1	1
	Total	90	89	1	180
MOI road traffic
		EPRs
		Yes	No	Unknown	Total
NTR	Yes	77	2	0	79
	No	3	96	0	99
	Unknown	0	0	2	2
	Total	80	98	2	180
MOI road traffic type
		EPRs
		Car	MC	Bike	Boat	Train	Plane	Scooter	ATV	Snowmobile	E-bike	Other	Unknown	Total
NTR	Traffic: motor vehicle injury (Car)	44	0	0	0	0	0	0	0	0	0	0	0	44
	Traffic: motor cycle injury (MC)	0	6	0	0	0	0	1	0	0	0	0	0	7
	Traffic: bicycle injury (Bike)	0	0	21	0	0	0	0	0	0	0	0	0	21
	Traffic: boat (Boat)	0	0	0	1	0	0	0	0	0	0	0	0	1
	Traffic: train (Train)	0	0	0	0	0	0	0	0	0	0	0	0	0
	Traffic: Airplane (Plane)	0	0	0	0	0	0	0	0	0	0	0	0	0
	Traffic: Moped/Scooter (Scooter)	0	0	0	0	0	0	5	0	0	0	0	0	5
	Traffic: All-Terrain-Vehicle (ATV)	0	0	0	0	0	0	0	0	0	0	0	0	0
	Traffic: Snowmobile (Snowmobile)	0	0	0	0	0	0	0	0	0	0	0	0	0
	Traffic: E-bike (E-bike)	0	0	0	0	0	0	0	0	0	0	0	0	0
	Traffic: Other (Other)	1	0	1	0	0	0	0	0	0	0	7	0	9
	Unknown (Unknown)	0	0	0	0	0	0	0	0	0	0	0	0	0
	Total	45	6	22	1	0	0	6	0	0	0	7	0	87
MOI road traffic role
		EPRs
		Driver	Passenger	Pedestrian	Other	Unknown	Total
NTR	Driver	74	1	0	0	0	75
	Passenger	0	9	0	0	0	9
	Pedestrian	1	0	1	0	0	2
	Other	0	0	0	0	0	0
	Unknown	0	0	0	0	1	1
	Total	75	10	1	0	1	87
MOI fall
		EPRs
		Yes	No	Unknown	Total
NTR	Yes	50	6	0	56
	No	1	123	0	124
	Unknown	0	0	0	0
	Total	51	129	0	180
MOI violence
		EPRs
		Yes	No	Unknown	Total
NTR	Yes	8	0	0	8
	No	0	172	0	172
	Unknown	0	0	0	0
	Total	8	172	0	180
MOI self inflicted
		EPRs
		Yes	No	Unknown	Total
NTR	Yes	13	0	0	13
	No	0	167	0	167
	Unknown	0	0	0	0
	Total	13	167	0	180
MOI work accident
		EPRs
		Yes	No	Unknown	Total
NTR	Yes	21	1	0	22
	No	1	157	0	158
	Unknown	0	0	0	0
	Total	22	158	0	180
MOI sports
		EPRs
		Yes	No	Unknown	Total
NTR	Yes	22	1	0	23
	No	1	156	0	157
	Unknown	0	0	0	0
	Total	23	157	0	180
MOI fire
		EPRs
		Yes	No	Unknown	Total
NTR	Yes	3	0	0	3
	No	0	177	0	177
	Unknown	0	0	0	0
	Total	3	177	0	180
MOI other
		EPRs
		Yes	No	Unknown	Total
NTR	Yes	16	4	0	20
	No	0	160	0	160
	Unknown	0	0	0	0
	Total	16	164	0	180
MOI
		EPRs
		Car	MC	Bike	Pedestrian	Other	Handgun	Knife	Blunt object	Low Fall	High Fall	Explosion	Other	Unknown	Total
NTR	Traffic: motor vehicle injury (Car)	46	0	0	0	0	0	0	0	0	0	0	1	0	47
	Traffic: motor cycle injury (MC)	0	11	0	0	0	0	0	0	0	0	0	0	0	11
	Traffic: bicycle injury (Bike)	0	1	25	0	0	0	0	0	0	0	0	0	0	26
	Traffic: pedestrian (Pedestrian)	0	0	0	1	0	0	0	0	0	0	0	0	0	1
	Traffic: Other (Other)	0	0	0	0	3	0	0	0	0	0	0	0	0	3
	Handgun (Handgun)	0	0	0	0	0	0	0	0	0	0	0	0	0	0
	Stabbed by knife (Knife)	0	0	0	0	0	0	14	0	0	0	0	0	0	14
	Struck by blunt object (Blunt object)	0	0	0	0	0	0	0	15	1	0	0	0	0	16
	Low energy fall (Low Fall)	0	0	0	0	0	0	0	0	9	3	0	0	0	12
	High energy fall (High Fall)	0	0	0	0	0	0	0	0	0	36	0	0	0	36
	Explosion (Explosion)	0	0	0	0	0	0	0	0	0	0	2	0	0	2
	Other (Other)	0	0	0	0	0	0	0	1	0	0	0	11	0	12
	Unknown (Unknown)	0	0	0	0	0	0	0	0	0	0	0	0	0	0
	Total	46	12	25	1	3	0	14	16	10	39	2	12	0	180
Injury intention
		EPRs
		Accident	Self	Assault	Other	Unknown	Total
NTR	Accident (Accident)	159	0	0	0	0	159
	Self-inflicted (Self)	0	12	0	0	0	12
	Assault (Assault)	0	0	8	0	0	8
	Other	0	0	0	1	0	1
	Unknown	0	0	0	0	0	0
	Total	159	12	8	1	0	180
Blunt injury
		EPRs
		Yes	No	Unknown	Total
NTR	Yes	164	0	0	164
	No	3	13	0	16
	Unknown	0	0	0	0
	Total	167	13	0	180
Penetrating injury
		EPRs
		Yes	No	Unknown	Total
NTR	Yes	19	0	0	19
	No	0	161	0	161
	Unknown	0	0	0	0
	Total	19	161	0	180
Dominating injury
		EPRs
		Yes	No	Unknown	Total
NTR	Yes	162	1	0	163
	No	0	17	0	17
	Unknown	0	0	0	0
	Total	162	18	0	180
Pre-hospital airway
		EPRs
		Yes	No	Unknown	Total
NTR	Yes	5	0	0	5
	No	0	166	0	166
	Unknown	0	1	0	1
	Total	5	167	0	172
Pre-hospital decompression
		EPRs
		Yes	No	Unknown	Total
NTR	Yes	1	0	0	1
	No	0	170	0	170
	Unknown	0	1	0	1
	Total	1	171	0	172
Pre-hospital care level
		EPRs
		Level I	Level II	Level III	Level IV	Other	Unknown	Total
NTR	Level I	0	0	0	0	0	0	0
	Level II	0	2	11	1	0	0	14
	Level III	0	0	106	8	0	0	114
	Level IV	0	0	0	40	0	0	40
	Other	0	1	0	0	0	0	1
	Unknown	0	0	2	0	0	0	2
	Total	0	3	119	49	0	0	171
Hospital type
		EPRs
		Direct	Transfer H	Transfer AC	Transfer other	Unknown	Total
NTR	Yes, directly to hospital (Direct)	148	0	0	0	0	148
	No, transfer from hospital (Transfer H)	1	0	0	0	0	1
	No, transfer from ambulatory care (Transfer AC)	3	0	22	0	0	25
	No, transfer from other institution (Transfer other)	0	0	0	0	0	0
	Unknown	0	0	0	0	0	0
	Total	152	0	22	0	0	174
Trauma team
		EPRs
		Yes	No	Total
NTR	Yes	0	0	0
	No	1	179	180
	Total	1	179	180
In-hospital intubation
		EPRs
		Yes,pre-hospital)	Yes, ED	No	Unknown	Total
NTR	Yes, pre-hospital (Yes, pre-hospital)	6	0	0	0	6
	Yes, Emergency Department (Yes, ED)	0	3	0	0	3
	No	0	1	170	0	171
	Unknown	0	0	0	0	0
	Total	6	4	170	0	180
In-hospital chest drainage
		EPRs
		Yes	No	Pre-hospital	Unknown	Total
NTR	Yes	3	0	0	0	3
	No	0	175	0	0	175
	Pre-hospital	0	0	2	0	2
	Unknown	0	0	0	0	0
	Total	3	175	2	0	180
Emergency intervention
		EPRs
		No	Thoracotomy	Laparotomy	Pelvic packing	Revascularisation	Interventional	Craniotomy	ICP	Other	Unknown	Total
NTR	No intervention (No)	178	0	0	0	0	0	0	0	0	0	178
	Damage control thoracotomy (Thoracotomy)	0	0	0	0	0	0	0	0	0	0	0
	Damage control laparotomy (Laparotomy)	0	0	0	0	0	0	0	0	0	0	0
	Extraperitoneal pelvic packing (Pelvic packing)	0	0	0	0	0	0	0	0	0	0	0
	Limb revascularisation (Revascularisation)	0	0	0	0	0	0	0	0	0	0	0
	Interventional radiology (Interventional)	0	0	0	0	0	0	0	0	0	0	0
	Craniotomy (Craniotomy)	0	0	0	0	0	0	0	0	0	0	0
	Intracranial pressure (ICP)	0	0	0	0	0	0	0	0	0	0	0
	Other	0	0	0	0	0	0	0	0	2	0	2
	Unknown	0	0	0	0	0	0	0	0	0	0	0
	Total	178	0	0	0	0	0	0	0	2	0	180
Hospital care level
		EPRs
		ED	Ward	Operation	HDU	CCU	Unknown	Total
NTR	Emergency Department (ED)	15	0	0	0	1	0	16
	General ward (Ward)	1	67	0	4	0	0	72
	Operation Theatre (Operation)	0	0	6	1	0	0	7
	High dependency Unit (HDU)	0	1	0	57	1	0	59
	Critical Care Unit (CCU)	0	0	0	7	19	0	26
	Unknown	0	0	0	0	0	0	0
	Total	16	68	6	69	21	0	180
Discharge destination
		EPRs
		Home	Rehabilitation	Morgue	CCU - higher	CCU - same	Ward)	Other	Unknown	Total
NTR	Home (Home)	140	0	0	1	0	0	4	0	145
	Rehabilitation (Rehabilitation)	0	0	0	0	0	0	0	0	0
	Morgue (Morgue)	0	0	2	0	0	0	0	0	2
	Another Critical Care Unit - higher level (CCU - higher)	0	0	0	10	0	0	0	0	10
	Another Critical Care Unit - same level (CCU - same)	0	0	0	0	1	0	0	0	1
	Another intermediate or low care somatic hospital ward (Ward)	0	0	0	0	0	0	1	0	1
	Other	0	0	0	0	0	0	20	0	20
	Unknown	0	0	0	0	0	0	0	0	0
	Total	140	0	2	11	1	0	25	0	179
Ordinal variables
Pre-injury GOS
		EPRs
		Vegetative	Severe	Moderate	No	Unknown	Total
NTR	Persistent vegetative state (Vegetative)	0	0	0	0	0	0
	Severe disability (Severe)	0	0	0	0	0	0
	Moderate disability (Moderate)	0	0	0	1	1	2
	No disability (No)	0	0	2	176	0	178
	Unknown	0	0	0	0	0	0
	Total	0	0	2	177	1	180
Pre-injury ASA
		EPRs
		ASA 1	ASA 2	ASA 3	ASA 4	ASA 5	ASA 6	Unknown	Total
NTR	Normal healthy patient (ASA 1)	96	19	2	0	0	0	0	117
	Patient with mild systemic disease (ASA 2)	4	46	3	0	0	0	0	53
	Patient with severe systemic disease (ASA 3)	0	0	9	0	0	0	0	9
	Patient with severe systemic disease that is a constant threat to life (ASA 4)	0	0	0	1	0	0	0	1
	Moribund patient (ASA 5)	0	0	0	0	0	0	0	0
	Declared brain-dead (ASA 6)	0	0	0	0	0	0	0	0
	Unknown	0	0	0	0	0	0	0	0
	Total	100	65	14	1	0	0	0	180
Pre-hospital GCS
		EPRs
		3	4	7	8	10	11	12	13	14	15	Unknown	Total
NTR	3	1	0	0	1	0	0	0	0	0	0	0	2
	4	1	0	0	0	0	0	0	0	0	0	0	1
	7	0	0	1	0	0	0	0	0	0	0	0	1
	8	0	0	0	1	0	0	0	0	0	0	0	1
	10	0	0	0	0	0	0	0	0	0	0	0	0
	11	0	0	0	0	0	2	0	0	0	0	0	2
	12	0	0	0	0	0	0	0	0	0	0	0	0
	13	0	0	0	0	0	0	0	2	0	0	0	2
	14	0	0	0	0	0	0	0	1	13	0	0	14
	15	0	0	0	0	0	0	1	0	2	136	0	139
	Unknown	0	0	0	0	1	0	0	0	0	2	2	5
	Total	2	0	1	2	1	2	1	3	15	138	2	167
In-hospital GCS
		EPRs
		3	7	9	10	11	13	14	15	Unknown	Total
NTR	3	2	1	0	0	0	0	0	1	0	4
	7	0	0	0	0	0	0	0	0	0	0
	9	0	0	1	0	0	0	0	0	0	1
	10	0	0	0	1	0	0	0	0	0	1
	11	0	0	0	0	2	0	0	0	0	2
	13	0	0	0	0	0	2	0	0	0	2
	14	0	0	0	0	0	0	16	0	0	16
	15	0	0	0	0	0	0	2	152	0	154
	Unknown	0	0	0	0	0	0	0	0	0	0
	Total	2	1	1	1	2	2	18	153	0	180
Discharge GOS
		EPRs
		Death	Vegetative	Severe	Moderate	No	Unknown	Total
NTR	Death (Death)	2	0	0	0	0	0	2
	Persistent vegetative state (Vegetative)	0	0	0	0	0	0	0
	Severe disability (Severe)	0	0	3	0	0	1	4
	Moderate disability (Moderate)	0	0	6	82	2	3	93
	No disability (No)	0	0	1	24	56	0	81
	Ukjent	0	0	0	0	0	0	0
	Total	2	0	10	106	58	4	180
